# Supplementary material for: Proteomic Analysis of Kidney Preservation Solutions Prior to Renal Transplantation
Source: PLoS One. 2016 Dec 30;11(12):e0168755. doi: 10.1371/journal.pone.0168755 (PMC5201308; doi:10.1371/journal.pone.0168755)
Supplement: S1 Table — Proteins and peptides isolated from preservation solution of kidneys prior to transplantation (XLSX) [file pone.0168755.s001.xlsx]

## Sheet: Sayfa1
Accession	Description	Av_1	Av_2	Av_3	Av_4	Ave_5	Ave_6	Ave_7	Av_8	Ave_9	Ave_10	Ave_11	Ave_12	Ave_13	Ave_14	Ave_15	Ave_16	Ave_17	Ave_28
P31946;P31946-2	1433B HUMAN 14 3 3 protein beta alpha OS Homo sapiens GN YWHAB PE 1 SV 3	1292.69	2249.48	6240.49	1770.1	3563.15	2947.95	2704.75	1289.26	1724.35	1329.3	3821.76	2312.23	4966.04	3956.96	5859.64	2915.78	186.904	1659.21
P62258;P62258-2	1433E HUMAN 14 3 3 protein epsilon OS Homo sapiens GN YWHAE PE 1 SV 1	489.055	294.882	434.676	149.932	627.732	278.329	1362.03	1010.74	2280.49	1912.3	630.82	2339.61	447.385	182.922	1103.4	329.712	751.249	1087.95
Q04917	1433F HUMAN 14 3 3 protein eta OS Homo sapiens GN YWHAH PE 1 SV 4	21.8724	8.3309	29.4177	0.547353	0.138453	0.591342	18.5198	1.18289	1.54599	52.8014	16.9766	76.8456	8.65642	30.94	32.604	13.1753	28.1582	0.128277
P61981	1433G HUMAN 14 3 3 protein gamma OS Homo sapiens GN YWHAG PE 1 SV 2	809.003	573.398	1058.85	812.77	941.99	576.663	886.074	2745.27	1078.09	2411.66	1018.58	1324.65	1180.12	383.095	1590.5	577.172	1240.91	608.748
P63104;P31947-2;P31947	1433Z HUMAN 14 3 3 protein zeta delta OS Homo sapiens GN YWHAZ PE 1 SV 1	7216.02	5562.62	8220.1	3358.67	5208.76	3840.92	7094.75	11937.3	5420.62	7032.15	6852.47	5049.85	3318.96	4290.19	6550.27	3849.86	6787.99	4671.45
P52209	6PGD HUMAN 6 phosphogluconate dehydrogenase decarboxylating OS Homo sapiens GN PGD PE 1 SV 3	18.7937	46.3365	40.5634	38.3905	24.7009	39.667	119.37	98.8097	76.6595	106.717	65.4441	86.375	32.6751	4.35036	23.407	11.715	130.325	14.8442
P01009;P01009-3;P01009-2	A1AT HUMAN Alpha 1 antitrypsin OS Homo sapiens GN SERPINA1 PE 1 SV 3	254.538	238.669	252.032	74.8148	95.5595	133.618	205.408	261.242	99.3378	345.553	50.7534	137.524	57.9096	65.0174	268.586	254.044	115.87	71.93
P04217;P04217-2	A1BG HUMAN Alpha 1B glycoprotein OS Homo sapiens GN A1BG PE 1 SV 4	15909.2	10948.8	15269.8	7747.39	11868.6	9567.6	8777.74	22754.1	9931.75	20777.7	9710.81	8544.62	8279.34	4436.79	21828.5	6417.7	16182.1	7621.27
P02750	A2GL HUMAN Leucine rich alpha 2 glycoprotein OS Homo sapiens GN LRG1 PE 1 SV 2	9504.07	7257.99	8355.44	7145.06	13648	7458.44	11037.7	11328.4	8854.66	15076.4	7500	8303.57	7410.01	2351.16	21333.6	4572.13	10839.7	6209.12
P01023	A2MG HUMAN Alpha 2 macroglobulin OS Homo sapiens GN A2M PE 1 SV 3	16.2794	13.8474	29.9049	87.009	54.9209	14.5609	15.9703	36.9505	6.51996	163.938	14.3042	372.774	90.6821	1.73846	32.1264	6.60428	0	9.4849
P01011;P01011-2;P01011-3	AACT HUMAN Alpha 1 antichymotrypsin OS Homo sapiens GN SERPINA3 PE 1 SV 2	76564.4	41929.7	75688.3	46226.3	71981.5	58337.6	49347.5	72666.9	46120.6	131677	47614	29509.6	59492.6	15095	120004	44416	103105	37511.2
P60709	ACTB HUMAN Actin cytoplasmic 1 OS Homo sapiens GN ACTB PE 1 SV 1	3042.86	6495.5	10933.6	5686.52	5582.37	10479.9	4265.59	15082	4124.95	11867.7	4151.01	8018.48	4326.19	1583.36	4745.8	3737.49	7213.57	2557.45
Q562R1	ACTBL HUMAN Beta actin like protein 2 OS Homo sapiens GN ACTBL2 PE 1 SV 2	368.196	135.566	463.415	552.315	678.987	141.859	800.556	168.684	127.459	324.384	542.568	2148.37	318.792	29.6521	483.346	230.722	503.877	436.948
Q9BYX7	ACTBM HUMAN Putative beta actin like protein 3 OS Homo sapiens GN POTEKP PE 5 SV 1	299.602	1383.77	3060.99	1229.56	1093.12	1891.27	1171.98	912.436	593.56	781.714	842.351	1461.99	980.945	344.388	609.409	561.335	57.7277	2094.94
P68032;P62736;P63267	ACTC HUMAN Actin alpha cardiac muscle 1 OS Homo sapiens GN ACTC1 PE 1 SV 1	4317.52	7167.52	8412.66	7171.45	4601.05	7757.32	5365.79	10468.7	4857.98	5950.08	8568.91	1491.62	2676.03	870.038	3517.03	7503.16	21338.9	7563.8
P63261	ACTG HUMAN Actin cytoplasmic 2 OS Homo sapiens GN ACTG1 PE 1 SV 1	536.737	334.653	7343.52	457.734	990.029	288.077	648.756	1467.02	1968.93	1629.85	498.653	1225.19	934.432	221.239	874.716	1872.61	2069.11	294.795
O43707;P12814-3;P12814	ACTN4 HUMAN Alpha actinin 4 OS Homo sapiens GN ACTN4 PE 1 SV 2	21.7763	43.2153	59.3517	53.3508	144.603	11.2604	1.09953	32.5633	16.0546	14.7204	0.00857127	14.9063	46.5905	17.9555	71.6646	0	0	1.04947
Q03154	ACY1 HUMAN Aminoacylase 1 OS Homo sapiens GN ACY1 PE 1 SV 1	642.786	287.365	398.729	264.116	428.276	304.142	289.343	286.905	125.682	303.456	233.61	571.207	161.829	244.557	241.652	47.0338	62.1225	90.8974
P07327	ADH1A HUMAN Alcohol dehydrogenase 1A OS Homo sapiens GN ADH1A PE 1 SV 2	979.056	1171.57	2275.12	1111.25	1736.44	1390.31	929.821	7836.89	1224.47	3977.43	970.189	860.376	722.4	282.671	1324.91	1767.63	4485.06	936.316
P00325	ADH1B HUMAN Alcohol dehydrogenase 1B OS Homo sapiens GN ADH1B PE 1 SV 2	444.036	876.465	1238.78	222.286	327.43	141.335	1354.65	1416.86	2063.12	1677.42	740.569	796.031	331.169	309.712	1225.91	295.454	963.575	698.733
Q96P47-3	AGAP3 HUMAN Isoform 3 of Arf GAP with GTPase ANK repeat and PH domain containing protein 3 OS Homo	380.77	369.615	8391.41	527.56	560.869	158.193	239.223	667.957	594.815	2358.18	375.405	57.9864	632.187	47.0473	3353.05	306.343	924.978	354.452
Q04828;P52895;P52895-2;P42330	AK1C1 HUMAN Aldo keto reductase family 1 member C1 OS Homo sapiens GN AKR1C1 PE 1 SV 1	129.254	270.948	780.063	219.481	895.12	646.424	370.47	681.472	321.739	1047.09	421.333	1229.42	210.22	76.4005	91.3504	123.521	103.719	137.779
P00352	AL1A1 HUMAN Retinal dehydrogenase 1 OS Homo sapiens GN ALDH1A1 PE 1 SV 2	540.105	497.275	262.519	193.831	1169.73	442.649	363.017	588.235	225.231	1179.9	377.944	490.608	200.687	108.684	468.171	211.506	0	117.363
P02768;P02768-2	ALBU HUMAN Serum albumin OS Homo sapiens GN ALB PE 1 SV 2	2787.35	4392.05	7103.48	5878.45	2815.68	3598.64	3736.13	10228.7	7148.99	10938.9	4014.4	5514.37	3941.59	1208.04	6334.02	2671.76	10407.1	4847.18
P04075	ALDOA HUMAN Fructose bisphosphate aldolase A OS Homo sapiens GN ALDOA PE 1 SV 2	2971.01	2782.85	4303.37	1929.71	3268.33	3929.3	6375.78	6626.12	7701.72	10009.4	4719.68	5007.3	2949.45	1463.91	3762.55	2621.48	5462.43	4137.37
P05062	ALDOB HUMAN Fructose bisphosphate aldolase B OS Homo sapiens GN ALDOB PE 1 SV 2	763.861	1303.13	1986.18	828.267	752.782	803.94	1479.53	1439.71	2431.77	2070.72	950.83	512.86	755.391	255	1208.19	485.392	671.424	2022.76
P09972	ALDOC HUMAN Fructose bisphosphate aldolase C OS Homo sapiens GN ALDOC PE 1 SV 2	90.3699	5.61982	15.7804	21.5973	18.4577	20.7913	12.7523	146.704	26.975	58.8124	16.8532	99.3461	0.765757	0	3.77536	2.192	79.3259	87.7259
P15121	ALDR HUMAN Aldose reductase OS Homo sapiens GN AKR1B1 PE 1 SV 3	152.925	289.021	345.495	241.504	700.609	354.59	155.243	296.289	241.638	535.526	223.445	286.714	486.574	65.9878	116.552	138.916	246.478	170.937
P01019	ANGT HUMAN Angiotensinogen OS Homo sapiens GN AGT PE 1 SV 1	20105.8	13588.7	16985.8	11659.7	36397.6	10898.2	12684.9	23311.7	8692.15	25241.1	10745.2	33314	22144.2	6536.96	26956.9	8671.91	13559.1	5637.62
P01008	ANT3 HUMAN Antithrombin III OS Homo sapiens GN SERPINC1 PE 1 SV 1	3057.26	2351.99	2863.16	2533.75	5100.94	4646.28	3551.79	5644.35	3998.24	7712.83	3875.39	5547.48	4415.1	1371.78	5446.67	1670.11	3206.7	2235.8
P04083	ANXA1 HUMAN Annexin A1 OS Homo sapiens GN ANXA1 PE 1 SV 2	139.959	48.3862	102.971	4.89182	101.856	51.7515	64.5077	111.105	11.566	76.768	61.901	29.8913	56.3927	42.548	305.002	16.5248	0	5.47418
P08758	ANXA5 HUMAN Annexin A5 OS Homo sapiens GN ANXA5 PE 1 SV 2	811.513	461.137	1427.93	203.485	317.802	248.292	198.568	897.501	203.108	734.772	313.322	118.081	234.638	149.388	626.67	318.627	1173.46	885.202
Q15847	APM2 HUMAN Adipose most abundant gene transcript 2 protein OS Homo sapiens GN APM2 PE 1 SV 1	2020.71	2448.7	2977.04	1741.85	5459.52	2736.83	1441.76	4260.95	1732.94	4396.45	3255.18	1355.65	3721.02	987.491	2989.8	1315.22	1677.17	1494.34
P02647	APOA1 HUMAN Apolipoprotein A I OS Homo sapiens GN APOA1 PE 1 SV 1	91.6512	533.639	291.577	271.217	256.26	212.495	239.197	522.715	286.079	900.471	282.165	272.1	274.287	69.2431	358.496	108.687	1790.26	205.939
P02652	APOA2 HUMAN Apolipoprotein A II OS Homo sapiens GN APOA2 PE 1 SV 1	335.01	5.67437	179.623	9.75047	50.8021	165.807	251.224	68.8762	85.6696	163.732	96.0481	44.9885	31.6525	93.1728	283.512	104.009	82.0535	37.6957
P06727	APOA4 HUMAN Apolipoprotein A IV OS Homo sapiens GN APOA4 PE 1 SV 3	3194.92	5294.04	7226.53	5939.61	4486.65	5089.13	6136.66	9121.96	4639.75	8057.2	6031.47	7433.28	4578.59	1711.13	4974.84	4527.12	4459.97	9220.1
P06576	ATPB HUMAN ATP synthase subunit beta mitochondrial OS Homo sapiens GN ATP5B PE 1 SV 3	5115.74	3061.3	6033.92	2566.47	19858.4	2452.67	2736.71	6094.41	1627.69	6717.65	3054.14	4982.86	23852.2	2504.84	7333.06	1366.97	2060.23	1640.2
P61769	B2MG HUMAN Beta 2 microglobulin OS Homo sapiens GN B2M PE 1 SV 1	6.56253	194.341	32.0867	105.703	71.3138	16.1054	35.6037	319.913	55.6948	834.616	22.2424	662.661	31.731	44.5864	93.941	163.028	8.87122	4.46897
Q15582	BGH3 HUMAN Transforming growth factor beta induced protein ig h3 OS Homo sapiens GN TGFBI PE 1 SV 1	18.0285	1.1437	2.87147	0.27823	1.27904	10.1318	6.70893	3.23885	4.91804	84.0557	11.2775	0	24.3437	4.00838	2.48475	8.188	0	15.6273
Q93088	BHMT1 HUMAN Betaine homocysteine S methyltransferase 1 OS Homo sapiens GN BHMT PE 1 SV 2	54.0409	63.4245	51.2331	35.9087	82.7255	55.6491	36.1835	101.131	61.9668	327.751	55.1896	596.042	24.8176	32.1445	87.8677	26.282	110.615	18.9931
P30043	BLVRB HUMAN Flavin reductase NADPH OS Homo sapiens GN BLVRB PE 1 SV 3	1153.9	690.567	938.249	671.483	1634.8	855.838	808.446	1566.62	940.126	1396.29	631.645	576.28	911.649	539.614	1379.4	796.004	810.381	409.873
P00915	CAH1 HUMAN Carbonic anhydrase 1 OS Homo sapiens GN CA1 PE 1 SV 2	30435.4	17794.5	44825.2	16250.9	32457.2	17001.8	27097.7	31507	21685.5	35051.7	17289.5	24956.2	16957.6	10490.7	36112.4	15415.1	58226.6	19828
P00918	CAH2 HUMAN Carbonic anhydrase 2 OS Homo sapiens GN CA2 PE 1 SV 2	6775.89	9109.24	11072.2	10028.2	8563.41	11831.2	7752.24	14386.7	9214.78	14036.3	8466.78	1608.13	8924.26	3789.37	10306	6615.96	8584.84	5698.48
P07451	CAH3 HUMAN Carbonic anhydrase 3 OS Homo sapiens GN CA3 PE 1 SV 3	112.556	229.782	119.216	128.757	65.8727	52.0343	25.2083	1321.18	57.6449	129.368	78.0794	208.838	95.201	72.1293	270.784	30.5314	110.602	47.6804
Q05682;Q05682-6;Q05682-4;Q05682-2;Q05682-3;Q05682-5	CALD1 HUMAN Caldesmon OS Homo sapiens GN CALD1 PE 1 SV 3	3.0318	1005.04	397.278	185.636	2.74905	0	45.9583	643.182	87.8087	552.3	10.8637	1228.43	7.30786	0	2.82079	47.0153	5.74056	27.0179
P62158	CALM HUMAN Calmodulin OS Homo sapiens GN CALM1 PE 1 SV 2	68.6893	0	34.9665	1.13553	41.4727	2.27617	12.0747	25.3425	41.1187	3.26184	107.222	0	0.845002	5.4462	0	14.593	122.626	2.28115
Q01518;Q01518-2	CAP1 HUMAN Adenylyl cyclase associated protein 1 OS Homo sapiens GN CAP1 PE 1 SV 5	0	0.0383493	3.69723	3.24599	0.629907	0.0991323	0.398507	0	0	1.11777	1.24469	16.7305	0	0.19989	0	0	0	0.313358
P04040	CATA HUMAN Catalase OS Homo sapiens GN CAT PE 1 SV 3	18.4022	24.2907	1.65104	1.26349	381.912	5.34895	0	1.38629	2.17035	23.9124	0	0	8.19915	0.928711	0	0	0	0
P07339	CATD HUMAN Cathepsin D OS Homo sapiens GN CTSD PE 1 SV 1	906.23	530.136	2182.98	872.343	1371.17	814.258	520.003	1818.88	500.329	1500.14	705.851	802.011	1068.81	170.316	1224.56	287.584	106.693	451.614
P16152;O75828	CBR1 HUMAN Carbonyl reductase NADPH 1 OS Homo sapiens GN CBR1 PE 1 SV 3	1297.78	1100.83	1791.46	835.403	320.757	6541.19	1447.69	3279.8	2794.89	3699.46	803.997	611.995	1098.47	451.436	2418.95	414.723	995.658	620.556
P00450	CERU HUMAN Ceruloplasmin OS Homo sapiens GN CP PE 1 SV 1	36862.7	17448.6	30908.2	13031.1	31849.3	33858.2	22913.2	42486.7	30097.3	55512.6	20581.5	48964.7	21333.7	9294.08	54008.5	11952.1	26790.5	18416.6
P00751;P00751-2	CFAB HUMAN Complement factor B OS Homo sapiens GN CFB PE 1 SV 2	11899.2	11565.3	20548.3	10982.3	18342.3	13138.3	15847.5	22967.4	17264	36879.1	11680	35267.9	12877.6	5713.68	22772.1	8949.66	17737.4	11029.4
P05156	CFAI HUMAN Complement factor I OS Homo sapiens GN CFI PE 1 SV 2	173.731	79.1375	699.16	126.295	165.161	166.353	262.854	202.31	223.051	153.809	286.718	173.207	36.2119	14.2509	132.718	182.725	2.8673	774.847
P10809	CH60 HUMAN 60 kDa heat shock protein mitochondrial OS Homo sapiens GN HSPD1 PE 1 SV 2	193.015	6.36649	101.634	20.8462	25.2367	10.9424	14.4746	339.073	79.7635	97.4312	32.6033	5463.19	4.56844	3.43805	577.647	15.7939	209.475	114.493
Q9H0W9;Q9H0W9-3	CK054 HUMAN Ester hydrolase C11orf54 OS Homo sapiens GN C11orf54 PE 1 SV 1	646.363	65.3948	283.397	74.5039	213.024	112.403	142.259	301.57	177.364	141.666	444.962	84.1483	106.541	149.872	593.977	110.528	0	192.647
P10909;P10909-5;P10909-4;P10909-2;P10909-3	CLUS HUMAN Clusterin OS Homo sapiens GN CLU PE 1 SV 1	1540.57	922.741	1570.28	1862.83	1845.17	1839.67	1486.15	5558.92	2537.43	4366.37	2144.72	2257.85	1318.27	591.382	3480.27	1546.27	5426.44	1259.49
Q96KP4;Q96KP4-2	CNDP2 HUMAN Cytosolic non specific dipeptidase OS Homo sapiens GN CNDP2 PE 1 SV 2	250.901	203.694	185.718	112.722	310.612	123.003	212.867	634.238	689.046	710.674	198.406	299.08	282.969	25.7575	234.509	80.164	494.322	302.311
P06681;P06681-2	CO2 HUMAN Complement C2 OS Homo sapiens GN C2 PE 1 SV 2	1325.13	200.538	222.54	187.744	660.176	340.397	511.843	271.075	143.709	645.289	336.975	616.525	237.597	228.773	1211.34	360.315	11.1243	320.894
P01024	CO3 HUMAN Complement C3 OS Homo sapiens GN C3 PE 1 SV 2	6234.68	5186.58	7227.78	4063.71	7803.78	5256.97	2546.92	10154	3076.65	15108.1	3366.12	2665.87	4956.57	1519.88	24824.3	2444.23	6725.8	3537.66
P0C0L4	CO4A HUMAN Complement C4 A OS Homo sapiens GN C4A PE 1 SV 1	1137.27	398.198	1101.85	282.684	585.041	911.461	2149.41	1422.7	2213.92	2877.35	1194.76	620.54	520.143	2969.45	2585.03	640.054	933.984	838.148
P0C0L5	CO4B HUMAN Complement C4 B OS Homo sapiens GN C4B PE 1 SV 1	303.471	469.124	401.558	200.422	269.33	234.041	206.17	873.746	305.792	1376	257.349	767.557	471.965	122.519	1138.11	322.573	4214.02	129.737
P12109	CO6A1 HUMAN Collagen alpha 1 VI chain OS Homo sapiens GN COL6A1 PE 1 SV 3	12.4534	11.3574	30.462	8.3117	77.2618	18.6593	42.1851	20.5468	13.5078	241.466	66.5805	58.8551	57.4848	12.6932	47.2184	19.9988	0	6.20323
P12110;P12110-3;P12110-2	CO6A2 HUMAN Collagen alpha 2 VI chain OS Homo sapiens GN COL6A2 PE 1 SV 4	2020.72	3536.61	14547.5	2408.78	2289.54	3951.56	3957.07	3861.22	3112.89	4878.47	5508.19	1222.27	3553.47	1801.61	2423.51	4751.63	5251.47	5281.18
P12111;P12111-2;P12111-3	CO6A3 HUMAN Collagen alpha 3 VI chain OS Homo sapiens GN COL6A3 PE 1 SV 5	2164.44	3540.54	5008.68	1688.39	3830.85	3112.03	2604.13	5303.02	2778.58	7236.58	2917.18	5177.98	2029.16	1174.43	3990.7	2212.56	5367.75	2135.67
P02748	CO9 HUMAN Complement component C9 OS Homo sapiens GN C9 PE 1 SV 2	1826.65	1789.26	2260.33	1824.02	3660.54	1919.18	2082.76	2874.84	1989.49	3933.08	2062.82	1348.05	1501.32	750.212	3865.29	1069.13	2453.68	2839.68
P23528;Q9Y281	COF1 HUMAN Cofilin 1 OS Homo sapiens GN CFL1 PE 1 SV 3	6457.03	3191.63	6382.49	2934.62	5160.39	3812.61	4381.23	6224.84	4353.7	11459.8	4057.86	5386.96	5107.33	2798.37	7568.17	2430.69	5825.78	3764.45
P39060;P39060-2;P39060-1	COIA1 HUMAN Collagen alpha 1 XVIII chain OS Homo sapiens GN COL18A1 PE 1 SV 5	122.839	198.969	337.306	143.911	91.4938	319.415	445.505	487.805	544.018	824.369	341.439	348.656	130.667	55.8695	287.293	189.379	491.984	71.8383
Q6PH81	CP087 HUMAN UPF0547 protein C16orf87 OS Homo sapiens GN C16orf87 PE 2 SV 1	882.926	1002.26	1096.19	668.297	372.684	60.1404	849.317	1562.98	860.42	1723.95	303.574	3367.46	505.266	1139.74	969.184	681.423	3029.88	335.47
P02741;P02741-2	CRP HUMAN C reactive protein OS Homo sapiens GN CRP PE 1 SV 1	8403.2	6037.94	12384.7	4535.64	5984.99	7826.91	9701.46	8622.07	4451.23	15226.2	6346.01	4902.24	4395.23	3374.77	10015	4745.19	16899.7	5106.84
P02511	CRYAB HUMAN Alpha crystallin B chain OS Homo sapiens GN CRYAB PE 1 SV 2	1054.8	335.485	745.545	412.186	1047.49	838.907	1072.93	1869.31	1098.91	2143.72	985.182	634.099	541.04	330.509	1172.75	382.29	1317.61	897.231
P21291	CSRP1 HUMAN Cysteine and glycine rich protein 1 OS Homo sapiens GN CSRP1 PE 1 SV 3	380.225	994.34	417.33	682.419	1062.3	515.24	519.822	1667.1	774.471	1413.94	797.772	422.123	441.038	188.847	421.44	350.379	766.547	538.824
P68104;Q5VTE0	EF1A1 HUMAN Elongation factor 1 alpha 1 OS Homo sapiens GN EEF1A1 PE 1 SV 1	283.335	416.222	512.952	144.774	506.995	386.672	361.037	887.036	399.767	1021.56	505.455	300.667	339.526	179.489	517.675	146.573	371.962	190.787
P06733;P13929-3;P06733-2;P13929;P09104;P13929-2	ENOA HUMAN Alpha enolase OS Homo sapiens GN ENO1 PE 1 SV 2	10321.7	10776.9	10582.7	9007.48	12094.1	7462.73	10973.5	16014.1	12910.7	19047.3	10869.1	21442	6837.21	3063.94	9850.85	4140.63	16340.2	9036.55
P09467	F16P1 HUMAN Fructose 1 6 bisphosphatase 1 OS Homo sapiens GN FBP1 PE 1 SV 5	465.992	1987.78	18608.8	333.965	624.081	284.256	263.2	966.4	163.59	988.873	297.034	13531.1	10050.5	211.764	478.34	243.998	0	166.984
P16930	FAAA HUMAN Fumarylacetoacetase OS Homo sapiens GN FAH PE 1 SV 2	190.906	27.5922	72.3249	87.7452	264.011	128.724	105.352	264.526	118.043	102.791	213.468	316.765	201.001	108.011	247.935	100.622	0	52.2574
P15090	FABP4 HUMAN Fatty acid binding protein adipocyte OS Homo sapiens GN FABP4 PE 1 SV 3	10612.9	25576.8	26212.2	38029.6	30532	22844.8	13443.6	85094.4	15119.2	30777.2	20569.2	30375.6	21337.3	8492.55	24277.6	11457.1	17683.5	7031.52
P07148	FABPL HUMAN Fatty acid binding protein liver OS Homo sapiens GN FABP1 PE 1 SV 1	465.029	2341.4	1277.22	1844.64	525.662	1252.1	572.228	1526.2	720.493	900.714	723.239	5201.68	1701.06	218.441	608.822	749.776	1494.62	348.502
P49327	FAS HUMAN Fatty acid synthase OS Homo sapiens GN FASN PE 1 SV 3	1133.35	381.807	846.041	581.351	2132.96	1159.96	1040.46	1571.06	1229.51	2638.07	1029.25	7183.08	1792.97	316.108	1730.79	420.34	1280.72	868.565
P02765	FETUA HUMAN Alpha 2 HS glycoprotein OS Homo sapiens GN AHSG PE 1 SV 1	5845.88	5554.27	14285.5	4207.15	4301.95	10230.3	10476.4	17634.7	10949.7	16369.3	8171.03	7290.39	3846.11	4019.59	11372.2	8090.01	11219.5	6875.88
Q13642;Q13642-3	FHL1 HUMAN Four and a half LIM domains protein 1 OS Homo sapiens GN FHL1 PE 1 SV 4	655.883	660.123	1161.09	1016.63	1848.57	753.352	757.613	1035.45	831.76	1371.22	892.528	1949.22	1777.2	479.252	988.894	596.111	2645.7	553.868
P02671;P02671-2	FIBA HUMAN Fibrinogen alpha chain OS Homo sapiens GN FGA PE 1 SV 2	15299.9	17282.2	35884.2	12724.3	24054.1	25091.5	23410	36083.8	30845.9	64462.4	22090	33527.6	20462.5	9507.16	33497.2	19989.1	30871	15248
P02675	FIBB HUMAN Fibrinogen beta chain OS Homo sapiens GN FGB PE 1 SV 2	4401.73	3598.93	5919.81	2708.7	6322.32	2412.03	3126.26	5526.1	2456.42	5947.32	4117.93	5348.28	2925.12	2835.41	7088.06	1921.44	8228.75	3450.34
P02679;P02679-2	FIBG HUMAN Fibrinogen gamma chain OS Homo sapiens GN FGG PE 1 SV 3	1172.1	1248.29	3021.56	1216.58	2907.36	1441.16	811.989	3219.17	1190	2704.95	2559.6	1037.73	1382.21	495.926	1989.4	864.917	2245.59	1104.8
P21333;P21333-2	FLNA HUMAN Filamin A OS Homo sapiens GN FLNA PE 1 SV 4	267.628	93.7847	586.561	361.231	408.135	172.202	207.963	897.42	588.476	560.518	488.881	504.525	139.687	186.76	648.842	210.007	882.753	355.932
P02794	FRIH HUMAN Ferritin heavy chain OS Homo sapiens GN FTH1 PE 1 SV 2	598.637	609.498	2824.37	607.632	765.035	388.583	853.176	3764.18	496.041	1856.68	766.322	75.614	882.833	566.309	2291.22	423.341	1585.92	323.208
P04406	G3P HUMAN Glyceraldehyde 3 phosphate dehydrogenase OS Homo sapiens GN GAPDH PE 1 SV 3	3320.08	5697.23	10074.9	5417.36	12209.8	5300.97	2693.34	13343	2843.43	8569.11	4969.08	11577.5	6540.96	1669.31	10254.2	1954.33	2899.74	3308.45
P06744;P06744-2	G6PI HUMAN Glucose 6 phosphate isomerase OS Homo sapiens GN GPI PE 1 SV 4	995.581	682.298	1968.14	755.633	3082.11	829.173	717.491	1778.3	634.177	1571.92	783.136	1490.08	1170.53	466.947	1059.32	428.89	1763.87	532.47
P50395	GDIB HUMAN Rab GDP dissociation inhibitor beta OS Homo sapiens GN GDI2 PE 1 SV 2	1034.15	1132.43	2555.53	886.073	1397.83	695.902	1665.2	4073.21	1281.02	4061.41	1524.61	830.676	2528.77	815.834	1839.3	899.745	1730.16	977.218
P52565	GDIR1 HUMAN Rho GDP dissociation inhibitor 1 OS Homo sapiens GN ARHGDIA PE 1 SV 3	2080.75	1216.56	889.488	1157.42	1689.55	1148.33	1250.63	2392.13	1080.87	2828.94	1480.56	708.241	1274.33	454.878	1564.22	721.157	1852.98	839.168
P06396-2;P06396-3;P06396	GELS HUMAN Isoform 2 of Gelsolin OS Homo sapiens GN GSN	2406.74	1272.21	3119.51	1392.95	2355.14	1249.07	2238.44	3890.86	1347.23	4454.2	2041.11	1217.03	2138.76	1200.73	2582.68	1864.5	3482.1	1438.54
P21695	GPDA HUMAN Glycerol 3 phosphate dehydrogenase NAD cytoplasmic OS Homo sapiens GN GPD1 PE 1 SV	5004.28	3542.69	10004.6	2849.5	4140.98	4418.02	4362.17	5709.93	5229.13	9425.97	4948.77	2043.83	3553.77	4453.41	7561.9	2273.61	7446.69	1917.44
P08263;Q16772;P09210;Q7RTV2	GSTA1 HUMAN Glutathione S transferase A1 OS Homo sapiens GN GSTA1 PE 1 SV 3	1814.35	199.259	767.973	181.106	509.73	508.747	340.24	915.542	468.468	765.978	433.944	454.4	2947.17	360.245	491.846	299.207	824.414	476.885
P09211	GSTP1 HUMAN Glutathione S transferase P OS Homo sapiens GN GSTP1 PE 1 SV 2	5206.17	5873.65	10307.7	5692.52	7527.25	5999.81	5209.48	11742.3	5008.07	7741.75	5752.56	5987.39	4851.84	1663.56	7830.14	3401.1	6441.25	6220.58
P10412;P16403;P16402	H14 HUMAN Histone H1 4 OS Homo sapiens GN HIST1H1E PE 1 SV 2	559.549	453.545	942.455	469.729	1419.52	906.624	1133.11	1250.49	1499.06	1958.04	887.731	896.086	1086.64	569.176	1728.2	380.165	1131.24	850.859
Q96QV6;P16104;Q8IUE6	H2A1A HUMAN Histone H2A type 1 A OS Homo sapiens GN HIST1H2AA PE 1 SV 3	34.8933	3.3841	0	4.31525	14.0538	27.5273	11.4165	31.8985	1.89928	15.9539	2.9769	6.75179	7.92324	0	0	1.93232	0	7.33393
P20671;Q9BTM1;Q16777;Q6FI13;P0C0S8;Q99878;Q96KK5;Q7L7L0;Q93077;P04908;Q9BTM1-2;P0C0S5;Q71UI9-2;Q71UI9	H2A1D HUMAN Histone H2A type 1 D OS Homo sapiens GN HIST1H2AD PE 1 SV 2	195.182	290.758	1528.41	453.499	410.646	297.506	309.942	1098.82	568.328	682.438	460.177	1583.05	227.267	47.2899	810.779	639.356	2365.12	1027.14
P33778;P57053;Q8N257;Q5QNW6-2;Q5QNW6;Q16778;P23527;Q99877;Q99879;Q99880;O60814;P06899;Q93079;P58876;P62807;Q96A08	H2B1B HUMAN Histone H2B type 1 B OS Homo sapiens GN HIST1H2BB PE 1 SV 2	1860	2428.78	2131.42	3476.95	5232.51	2673.17	1713.73	4526.67	2645.2	3305.09	2121.25	1308.51	2712.63	839.938	2296.3	1256.59	2661.28	1685.74
P84243;Q71DI3;P68431;Q16695;Q6NXT2	H33 HUMAN Histone H3 3 OS Homo sapiens GN H3F3A PE 1 SV 2	883.794	982.27	2127.64	679.672	1153.08	1100.94	1271.35	5838.18	2046.7	4761.31	1421.55	3459.46	625.295	209.281	3659.96	933	2421.14	1843.8
P62805	H4 HUMAN Histone H4 OS Homo sapiens GN HIST1H4A PE 1 SV 2	37.0131	42.8168	29.4101	27.1103	44.606	47.4724	6.91528	85.9833	25.4062	77.7094	47.6705	5.60557	194.077	8.30053	44.9907	21.3001	30.371	23.6352
P69905	HBA HUMAN Hemoglobin subunit alpha OS Homo sapiens GN HBA1 PE 1 SV 2	448456	91719.6	501765	124024	300245	140706	267533	216600	135496	277049	176063	150990	250632	242654	514845	135166	331801	120992
P02008	HBAZ HUMAN Hemoglobin subunit zeta OS Homo sapiens GN HBZ PE 1 SV 2	1291.05	656.398	1313.43	629.818	1013.2	626.429	1174.24	873.31	776.183	1103.65	759.318	269.701	1071.55	1041	1278.06	757.729	774.965	329.685
P68871	HBB HUMAN Hemoglobin subunit beta OS Homo sapiens GN HBB PE 1 SV 2	253248	72141.8	354172	95664	70549.3	62753.5	117453	226986	99025.4	219178	93613.6	116907	84816.6	97656.5	393668	122835	411493	69995
P02042	HBD HUMAN Hemoglobin subunit delta OS Homo sapiens GN HBD PE 1 SV 2	29354.4	12880.3	59002.9	21482.3	18885.8	7718.5	17764.7	39800.7	13977.3	30757.6	18956.7	39954	19701.1	15398.6	37148.7	14440.2	67581.3	24961.7
P02100	HBE HUMAN Hemoglobin subunit epsilon OS Homo sapiens GN HBE1 PE 1 SV 2	9792.84	1796.31	14498.8	2426.32	8560.19	2529.09	17145.8	4476.63	5223.25	9588.03	10322	4791.87	2742.89	16152.7	16953.1	6045.35	3572.36	3587.98
P69891	HBG1 HUMAN Hemoglobin subunit gamma 1 OS Homo sapiens GN HBG1 PE 1 SV 2	36.6152	84.05	102.633	99.0381	14.6267	56.038	92.3805	530.422	322.94	465.427	106.925	147.491	32.3164	3.65444	81.7026	30.3691	223.574	215.186
Q16836;Q16836-2	HCDH HUMAN Hydroxyacyl coenzyme A dehydrogenase mitochondrial OS Homo sapiens GN HADH PE 1 SV 3	0	0.308647	0	0.190963	2.89656	0	0.429139	0	0	0.415848	0.368127	0	15.2803	0	0.720258	0	0	0
P13716	HEM2 HUMAN Delta aminolevulinic acid dehydratase OS Homo sapiens GN ALAD PE 1 SV 1	66.2015	0.00196682	0.0406374	0	0	0	0.0015023	3.56518	0	0	0	0	0	0	0	0	0	0
P02790	HEMO HUMAN Hemopexin OS Homo sapiens GN HPX PE 1 SV 2	43759.4	40769.9	64756	33807.6	57075.2	67976.8	37148.1	69076.1	35281.4	96166.7	46060.6	71533.3	49337	18452	72418.9	26954.7	75775.1	26072.5
P00738	HPT HUMAN Haptoglobin OS Homo sapiens GN HP PE 1 SV 1	318.587	375.576	516.813	406.39	421.371	404.237	509.138	617.165	356.744	553.406	592.074	104.281	698.922	154.811	273.929	425.125	555.044	401.746
P08238;P07900-2;P07900	HS90B HUMAN Heat shock protein HSP 90 beta OS Homo sapiens GN HSP90AB1 PE 1 SV 4	223.967	140.609	167.383	48.4682	207.978	68.9774	181.768	285.47	138.551	188.721	173.623	30.5362	347.541	105.01	616.673	70.0442	196.414	95.6506
P08107	HSP71 HUMAN Heat shock 70 kDa protein 1A 1B OS Homo sapiens GN HSPA1A PE 1 SV 5	163.081	861.459	541.545	398.799	1522.13	418.152	385.755	666.275	308.575	289.708	344.971	301.086	1266.28	91.6278	337.778	207.052	821.819	134.562
P17066	HSP76 HUMAN Heat shock 70 kDa protein 6 OS Homo sapiens GN HSPA6 PE 1 SV 2	110.176	19.6301	1198.47	6.9176	2395.9	1705.47	513.871	335.334	163.588	108.472	389.242	1468.84	1305.57	102.853	990.944	470.374	0	42.7669
P48741	HSP77 HUMAN Putative heat shock 70 kDa protein 7 OS Homo sapiens GN HSPA7 PE 5 SV 2	13.5466	92.5832	0.00541847	0.909217	2.1392	105.325	34.0958	9.05194	2.2971	1.22852	2.50085	2.45411	5.58341	17.6873	0	6.35628	0	0.981756
P11142;P11142-2;P54652	HSP7C HUMAN Heat shock cognate 71 kDa protein OS Homo sapiens GN HSPA8 PE 1 SV 1	384.6	518.959	937.972	464.173	437.803	464.625	277.152	749.732	357.464	636.638	435.992	687.268	1338.79	106.257	435.171	158.065	1002.29	267.545
P04792	HSPB1 HUMAN Heat shock protein beta 1 OS Homo sapiens GN HSPB1 PE 1 SV 2	538.22	658.728	781.808	272.036	953.889	250.706	693.682	749.666	1115.21	1802.38	342.321	2453.25	364.602	389.604	438.955	165.46	1230.46	384.958
P05155	IC1 HUMAN Plasma protease C1 inhibitor OS Homo sapiens GN SERPING1 PE 1 SV 2	30.5858	1.31489	44.3054	0.0105146	13.2269	0.395434	10.0307	0.145317	0.783592	12.1269	3.43116	0.838615	19.4116	4.48761	49.9742	0.615481	112.469	7.04258
O75874	IDHC HUMAN Isocitrate dehydrogenase NADP cytoplasmic OS Homo sapiens GN IDH1 PE 1 SV 2	0	0	0	0.111511	48.5214	0	0	4.65989	6.05511	17.5269	9.1689	0	1.09038	0	2.69221	1.74244	57.104	6.73595
P01876	IGHA1 HUMAN Ig alpha 1 chain C region OS Homo sapiens GN IGHA1 PE 1 SV 2	453.226	242.784	1668.74	198.801	0.0596778	4.11374	4.72265	557.388	26.2589	239.908	0.638895	876.629	1662.87	0.317827	7411.09	49.203	550.725	2.05907
P01877	IGHA2 HUMAN Ig alpha 2 chain C region OS Homo sapiens GN IGHA2 PE 1 SV 3	0.390038	0	0	0	0	0	0	0	0	0	0	0	0	0	0	0	2.10117	0
P01857;P01860;P01861	IGHG1 HUMAN Ig gamma 1 chain C region OS Homo sapiens GN IGHG1 PE 1 SV 1	1249.59	869.274	1963.84	670.841	377.252	1106.89	1873.3	2875.98	1085.53	2766.03	799.928	1036.34	929.863	1015.11	2268.43	684.144	1649.36	583.746
P01871;P01871-2;P04220	IGHM HUMAN Ig mu chain C region OS Homo sapiens GN IGHM PE 1 SV 3	75.3805	150.919	140.067	55.7048	33.9391	28.6769	62.5733	383.36	252.784	239.435	122.062	12.02	18.4596	20.5708	214.454	62.7543	361.6	174.054
P01591	IGJ HUMAN Immunoglobulin J chain OS Homo sapiens GN IGJ PE 1 SV 4	211.635	577.029	528.742	241.702	486.573	863.881	805.43	1273.16	1229.84	1474.58	358.192	787.868	175.088	28.545	437.104	282.587	491.464	648.558
P01834	IGKC HUMAN Ig kappa chain C region OS Homo sapiens GN IGKC PE 1 SV 1	207.843	840.225	197.123	116.904	96.3799	2214.7	180.713	215.368	196.749	1974.81	237.645	2559.62	96.0263	41.9506	255.587	96.5286	79.7206	1963.22
B9A064;A0M8Q6;P0CF74;P0CG06;P0CG05;P0CG04	IGLL5 HUMAN Immunoglobulin lambda like polypeptide 5 OS Homo sapiens GN IGLL5 PE 2 SV 2	0	18.7003	0.960946	2.94697	2.96753	0	18.0704	58.028	47.4441	24.1937	12.1999	86.3699	1.18785	0	0.564567	3.53261	1.16299	47.2792
Q15181	IPYR HUMAN Inorganic pyrophosphatase OS Homo sapiens GN PPA1 PE 1 SV 2	1285.71	776.876	858.342	855.378	1149.43	926.778	887.795	947.013	657.041	1024.24	552.701	148.101	442.972	247.6	607.058	255.63	906.131	259.23
P19827	ITIH1 HUMAN Inter alpha trypsin inhibitor heavy chain H1 OS Homo sapiens GN ITIH1 PE 1 SV 3	607.802	276.32	212.315	386.475	501.606	186.011	142.63	539.345	173.221	406.346	169.163	154.506	388.103	154.678	711.381	280.872	1096.04	110.743
P19823	ITIH2 HUMAN Inter alpha trypsin inhibitor heavy chain H2 OS Homo sapiens GN ITIH2 PE 1 SV 2	1086.05	788.783	825.634	311.018	1168.81	352.82	812.441	1616.03	869.69	865.958	789.876	533.41	411.623	323.469	1459.39	238.573	630.524	535.711
Q14624	ITIH4 HUMAN Inter alpha trypsin inhibitor heavy chain H4 OS Homo sapiens GN ITIH4 PE 1 SV 4	54.7303	6.38667	12.3488	0.132631	24.8564	5.95716	31.5241	14.0935	6.4977	27.8064	4.97552	10.2132	0.385705	15.8452	19.599	1.74528	1.0327	1.26977
Q14624-2	ITIH4 HUMAN Isoform 2 of Inter alpha trypsin inhibitor heavy chain H4 OS Homo sapiens GN ITIH4	1349.72	359.72	704.224	64.28	1696.95	94.387	93.7417	1007.23	1253.77	848.121	1671.23	771.49	614.686	648.226	2418.77	737.361	0	408.115
P05783	K1C18 HUMAN Keratin type I cytoskeletal 18 OS Homo sapiens GN KRT18 PE 1 SV 2	655.338	284.579	927.176	350.45	472.661	421.071	226.037	297.245	295.259	619.056	265.994	138.077	195.871	34.4461	239.29	222.202	485.158	232.602
P08727	K1C19 HUMAN Keratin type I cytoskeletal 19 OS Homo sapiens GN KRT19 PE 1 SV 4	177.141	340.21	383.864	224.669	946.596	192.87	269.313	787.472	319.871	1099.96	198.19	253.772	967.186	38.9113	279.439	65.5669	404.564	317.299
P35527	K1C9 HUMAN Keratin type I cytoskeletal 9 OS Homo sapiens GN KRT9 PE 1 SV 3	2837.09	2917.83	24377.9	2751.88	5297.32	2284.34	12708.3	11814.1	12216.7	10280.6	5855.34	872.871	3891.72	1689.4	6300.15	2274.53	4466.57	3906.48
P05787	K2C8 HUMAN Keratin type II cytoskeletal 8 OS Homo sapiens GN KRT8 PE 1 SV 7	73.3681	106.128	92.9174	87.3444	152.888	142.75	255.374	341.341	159.84	254.071	139.143	156.771	351.469	38.1232	82.3762	49.1046	301.881	31.2857
P06732	KCRM HUMAN Creatine kinase M type OS Homo sapiens GN CKM PE 1 SV 2	575.339	1735.24	1037.46	1497.87	1249.64	1306.32	956.098	2252.07	1061.98	1570.64	1143.45	1049.84	862.807	226.638	890.839	573.701	1199.49	789.103
P01042-2;P01042	KNG1 HUMAN Isoform LMW of Kininogen 1 OS Homo sapiens GN KNG1	4291.58	3172.32	13353	4550.38	1990.85	1278.72	5637.07	3678.59	1997.35	7191.16	7010.44	1148.2	1809.8	2302.41	5305.14	4785.13	8096.4	9777.3
P14618;P14618-3;P14618-2	KPYM HUMAN Pyruvate kinase isozymes M1 M2 OS Homo sapiens GN PKM PE 1 SV 4	452.017	957.854	2143.86	995.887	721.301	791.269	735.253	1960.06	794.929	1921.43	995.209	350.008	951.488	243.546	1179.52	594.977	1651.68	1243.37
P01609	KV117 HUMAN Ig kappa chain V I region Scw OS Homo sapiens PE 1 SV 1	0	0	0	0	0.38734	0.112609	46.5631	0.823774	211.57	43.6657	9.04784	0	0	0	0	0	0	24.2312
P00338;P00338-3;P00338-5;P00338-2;P00338-4	LDHA HUMAN L lactate dehydrogenase A chain OS Homo sapiens GN LDHA PE 1 SV 2	164.874	62.461	67.2892	0.384889	258.77	79.4498	111.428	99.079	30.6146	86.9701	73.8527	8.58538	207.267	69.6123	215.622	24.5397	0	2.45084
P07195	LDHB HUMAN L lactate dehydrogenase B chain OS Homo sapiens GN LDHB PE 1 SV 2	4526.92	5520.38	5059.41	2923.3	4599.12	7364.99	4116.04	7302.97	5232.2	6909.04	4101.4	2113.76	3317.81	1062.92	4970.46	2865.93	7275.14	3436.84
P01130-4;P01130-3	LDLR HUMAN Isoform 4 of Low density lipoprotein receptor OS Homo sapiens GN LDLR	975.033	836.306	2147.28	2537.19	610.03	1277.18	1100	1182.06	1959.59	1046.34	1899.23	578.914	970.221	430.907	956.504	1531.08	1880.45	1480.16
P09382	LEG1 HUMAN Galectin 1 OS Homo sapiens GN LGALS1 PE 1 SV 2	1468.15	1660.35	6088.49	2467.77	2359.03	1510.51	1640.95	6791.28	2161.27	5020.2	2329.77	2395.28	5600.5	881.574	3179.47	2577.02	5102.3	1035.81
P02545;P02545-2;P02545-3	LMNA HUMAN Prelamin A C OS Homo sapiens GN LMNA PE 1 SV 1	6991.58	4561.49	6934.85	4418.96	7411.6	5555.25	6143.22	9925.89	8974.71	14238.5	5632.73	20475	3348.63	2458.87	19867.6	2967.7	10171.5	6748.72
P51884	LUM HUMAN Lumican OS Homo sapiens GN LUM PE 1 SV 2	21183.5	9434.35	12474.4	11791.1	24079.9	11134	17523.3	39916.4	24445.7	22624.2	11545.3	13346.9	7759.2	3923.75	18406.5	8101.23	12706.6	12789.8
P61626	LYSC HUMAN Lysozyme C OS Homo sapiens GN LYZ PE 1 SV 1	0.0600635	2.73876	8.13496	2.99542	1.27768	0	0.257074	3.71269	1.81023	21.2157	5.62926	0	0	0.528407	3.24592	0	10.3424	3.61697
P48163	MAOX HUMAN NADP dependent malic enzyme OS Homo sapiens GN ME1 PE 1 SV 1	0	106.033	5.35878	0	0	0	0	0.218688	5.66613	37.4589	1.12601	7.87611	3.67664	0	0	0	0	9.29044
P40925;P40925-2	MDHC HUMAN Malate dehydrogenase cytoplasmic OS Homo sapiens GN MDH1 PE 1 SV 4	822.03	2656.36	1762.79	1557.3	5271.75	3204.72	664.527	4542.91	823.332	3775.89	950.309	3274	1418.83	216.255	1656.69	632.314	3006.89	545.813
P55083	MFAP4 HUMAN Microfibril associated glycoprotein 4 OS Homo sapiens GN MFAP4 PE 1 SV 2	75.7617	109.978	117.506	894.404	216.091	347.266	26.5558	1234.79	100.235	6607.19	57.5682	35.3815	225.646	12.6388	56.6931	43.7047	0	41.0222
P20774	MIME HUMAN Mimecan OS Homo sapiens GN OGN PE 1 SV 1	8.24943	1.53162	0.803581	0	11.197	0.600196	0.44751	5.46851	7.97871	6.80821	21.4885	1.09311	6.9239	0.402596	4.37623	4.33136	0	0
P04732;P04732-2	MT1E HUMAN Metallothionein 1E OS Homo sapiens GN MT1E PE 1 SV 1	0.107586	40.0755	1.70658	2.56057	12.9125	1.51246	43.6983	9.81801	1.20397	33.8626	48.4262	0.211818	62.2806	47.197	0.0208646	0.00155849	24.2865	0.961554
P02144	MYG HUMAN Myoglobin OS Homo sapiens GN MB PE 1 SV 2	4654.31	11558.9	19925.2	16156.4	7022.68	12861.8	9109.16	10795.1	6506.76	7339.88	8199.8	3721.36	6178.24	4242.78	6186.85	4688.77	5647.53	22032.7
P35749-2;P35749;P35749-3	MYH11 HUMAN Isoform 2 of Myosin 11 OS Homo sapiens GN MYH11	37.6956	1044.94	1586.97	263.199	955.224	3605.67	311.731	1409.23	230.748	690.987	457.795	2574.76	1000.33	19.8092	255.27	145.338	0	670.804
P35579;P35579-2	MYH9 HUMAN Myosin 9 OS Homo sapiens GN MYH9 PE 1 SV 4	105.555	163.924	2986.57	105.868	98.2144	400.269	45.525	135.702	99.1425	318.132	74.1362	63.9713	502.474	3.06232	172.342	20.5235	40.8701	44.7494
P60660;P60660-2	MYL6 HUMAN Myosin light polypeptide 6 OS Homo sapiens GN MYL6 PE 1 SV 2	13.5198	19.7301	73.0146	9.59781	53.7596	19.2162	6.57709	25.4512	11.2136	40.6414	31.0196	44.0238	25.4435	2.7864	23.1339	3.03558	0	0.437363
Q5VU43;Q5VU43-4;Q5VU43-3	MYOME HUMAN Myomegalin OS Homo sapiens GN PDE4DIP PE 2 SV 1	75.7476	178.671	17.2097	83.527	91.3015	97.6789	89.7977	1779.06	177.872	353.734	74.9503	1145.5	16.8384	41.5746	313.715	32.8411	132.004	77.7279
O60285	NUAK1 HUMAN NUAK family SNF1 like kinase 1 OS Homo sapiens GN NUAK1 PE 1 SV 1	82.9809	128.977	606.394	559.628	862.645	85.0872	8923.67	597.2	8200.7	1044.84	3201.52	51.0157	145.436	8.7108	357.322	96.2767	552.601	402.62
Q99497	PARK7 HUMAN Protein DJ 1 OS Homo sapiens GN PARK7 PE 1 SV 2	442.804	15.6003	5.91553	23.7562	375.835	23.0183	103.481	34.7676	165.455	92.4686	255.206	1943.19	31.5318	73.6715	206.825	80.6877	11.2353	9.91217
O00764;O00764-2;O00764-3	PDXK HUMAN Pyridoxal kinase OS Homo sapiens GN PDXK PE 1 SV 1	176.673	0.815982	14.8175	1.24455	99.7291	7.39813	62.6738	34.39	47.0302	161.338	108.631	3.25444	86.575	30.756	54.4434	28.9672	0	2.17651
P30086	PEBP1 HUMAN Phosphatidylethanolamine binding protein 1 OS Homo sapiens GN PEBP1 PE 1 SV 3	5810.43	4927.66	5362.88	5217.53	6469.02	5843.71	4804.78	9437.87	6497.36	10930.5	5146.91	4810.42	4276.92	1963.78	4653.29	3212.75	4787.9	4443.5
P36955	PEDF HUMAN Pigment epithelium derived factor OS Homo sapiens GN SERPINF1 PE 1 SV 4	3209.99	2459.59	4468.06	1702.98	2451.74	3704.19	5367.73	12877.9	5430.56	11492.2	3780.37	5396.08	1834.43	1582.18	6947.89	1991.66	4200.87	2332.12
P18669;Q8N0Y7;P15259	PGAM1 HUMAN Phosphoglycerate mutase 1 OS Homo sapiens GN PGAM1 PE 1 SV 2	1031.48	429.942	773.237	730.537	1699.59	483.248	763.554	938.665	806.623	812.312	616.001	855.077	1170.25	195.749	914.265	131.131	0	376.729
P98160	PGBM HUMAN Basement membrane specific heparan sulfate proteoglycan core protein OS Homo sapiens GN H	860.119	2193.4	2066.8	2246.8	3537.34	2544.38	1550.1	4010.08	1841.11	4143.17	2580.61	3953.34	2162.21	222.24	1473.91	909.122	1029.7	5190.83
P00558	PGK1 HUMAN Phosphoglycerate kinase 1 OS Homo sapiens GN PGK1 PE 1 SV 3	14759	5423.01	10315.3	7292.99	8162.51	5645.49	9971.83	14160.9	7103.62	22419.1	8548.54	15146.9	6649.77	9884.28	21453.3	4039.38	10244.1	6491.29
P36871;P36871-2	PGM1 HUMAN Phosphoglucomutase 1 OS Homo sapiens GN PGM1 PE 1 SV 3	18.3046	0	0	0	0	0	0	15.5465	3.58988	0	0	0	0	0	0	0	6.49907	0
P01833	PIGR HUMAN Polymeric immunoglobulin receptor OS Homo sapiens GN PIGR PE 1 SV 4	1244.02	2317.31	4523.71	5045.09	1304.24	3185.85	1957.06	5321.05	2495.23	4259.46	1895.79	1542.92	1113.63	410.38	1838.34	1280.6	2691.27	5136.71
Q6P1K2-2	PMF1 HUMAN Isoform 2 of Polyamine modulated factor 1 OS Homo sapiens GN PMF1	2956.02	563.83	2882.7	262.499	1214.46	143.483	1136.01	876.847	510.141	1703.85	858.586	1093.79	1406.09	3982.84	3121.79	1055.67	9885.79	331.776
P00491	PNPH HUMAN Purine nucleoside phosphorylase OS Homo sapiens GN PNP PE 1 SV 2	92.8086	175.561	111.594	34.8425	62.4244	13.4768	42.6294	41.4325	10.3796	4.24949	11.2081	62.361	48.2964	3.96731	59.5998	9.91257	0	1.24884
Q6S8J3	POTEE HUMAN POTE ankyrin domain family member E OS Homo sapiens GN POTEE PE 1 SV 3	2917.98	1623.16	2476.95	1442.02	5339.73	864.946	6605.81	4970.85	4928.3	4414.16	6323.79	371.459	6729.15	2671.57	7896.99	5194.31	1989.18	7927.35
P0CG38	POTEI HUMAN POTE ankyrin domain family member I OS Homo sapiens GN POTEI PE 3 SV 1	188.964	189.675	834.496	125.766	343.265	262.001	532.377	525.014	640.234	908.469	533.492	139.637	291.994	137.736	622.934	336.086	1149.64	146.954
P0CG39	POTEJ HUMAN POTE ankyrin domain family member J OS Homo sapiens GN POTEJ PE 3 SV 1	581.011	607.07	1003.89	572.59	607.301	724.653	621.553	621.909	517.693	1523.81	627.304	375.151	696.674	256.669	515.574	269.339	227.944	624.694
P62937;A2BFH1;Q9Y536	PPIA HUMAN Peptidyl prolyl cis trans isomerase A OS Homo sapiens GN PPIA PE 1 SV 2	8650.68	10687	46810.4	31899.7	20397.5	9276.9	8859.17	56315	13337	23654	9730.3	11805.6	21556.2	3795.39	19078.7	15592.7	14557.8	7770.67
Q8IXY8	PPIL6 HUMAN Peptidyl prolyl cis trans isomerase like 6 OS Homo sapiens GN PPIL6 PE 2 SV 1	1392.14	206.982	519.069	802.587	1018.24	268.875	1398.03	1682.16	666.91	880.332	3840.66	104.348	1633.8	2079.93	3429.08	1939.81	1438.3	444.839
Q06830;Q13162	PRDX1 HUMAN Peroxiredoxin 1 OS Homo sapiens GN PRDX1 PE 1 SV 1	2764.07	2234.84	3356.56	1481.19	2503.84	2346.75	2712.47	4365.79	2894.58	3975.22	2285.09	1358.39	2283.29	1331.22	3797.9	1623.16	3195.71	1425.32
P32119;P32119-2	PRDX2 HUMAN Peroxiredoxin 2 OS Homo sapiens GN PRDX2 PE 1 SV 5	11791.2	8633.26	16733.9	4303.03	6015.81	9232.27	8529.17	16876.8	8202.66	17282.5	5477.42	7396.87	5495.2	3668.79	18638.1	5157.1	16948.3	7425.3
P30041	PRDX6 HUMAN Peroxiredoxin 6 OS Homo sapiens GN PRDX6 PE 1 SV 3	21974.3	14203.4	49989.5	11931	18950.6	20132.5	26300.3	33897.5	16953.7	39670.6	18966.3	11234.4	19489.1	15352.4	30015.4	10063	18946.4	13181.3
P07737	PROF1 HUMAN Profilin 1 OS Homo sapiens GN PFN1 PE 1 SV 2	3870.79	4302.4	4490.67	3274.85	6587.79	4599.27	2861.4	7232.72	2762.1	6399.87	4136.64	5626.68	4555.19	1386.36	3154.02	1701.55	4435.21	1723.54
Q6NZI2	PTRF HUMAN Polymerase I and transcript release factor OS Homo sapiens GN PTRF PE 1 SV 1	55.9731	50.0159	226.145	30.8291	262.943	93.0894	567.628	336.784	627.155	470.374	185.554	37.8714	52.3207	45.6817	361.668	22.4516	72.3346	175.548
Q8IUD6-2	RN135 HUMAN Isoform 2 of E3 ubiquitin protein ligase RNF135 OS Homo sapiens GN RNF135	44.1691	74.8416	156.353	18.9323	33.2889	268.15	92.0172	70.145	11.6657	144.779	782.273	580.351	149.918	0	120.314	182.16	17.3097	207.911
P06703	S10A6 HUMAN Protein S100 A6 OS Homo sapiens GN S100A6 PE 1 SV 1	121.238	324.778	213.619	154.415	387.389	327.365	460.928	721.242	556.602	1674.29	345.159	584.145	164.666	181.387	224.597	114.136	659.698	160.233
P0DJI8	SAA1 HUMAN Serum amyloid A 1 protein OS Homo sapiens GN SAA1 PE 1 SV 1	1839.36	340.201	368.637	353.314	296.976	108.854	84.66	769.458	151.46	432.252	291.189	85.0763	179.004	30.7236	669.778	194.467	657.307	363.406
P02743	SAMP HUMAN Serum amyloid P component OS Homo sapiens GN APCS PE 1 SV 2	391.07	259.124	451.441	282.334	740.592	406.388	476.295	544.596	778.201	1068.97	598.878	647.457	315.815	155.891	928.729	169.722	971.714	362.811
Q13228;Q13228-2	SBP1 HUMAN Selenium binding protein 1 OS Homo sapiens GN SELENBP1 PE 1 SV 2	44.2511	129.861	138.138	85.405	84.3237	306.56	38.959	128.984	70.2649	93.4428	214.082	111.303	52.7588	1.07675	54.8211	60.7908	99.9362	266.08
Q15393;Q15393-3	SF3B3 HUMAN Splicing factor 3B subunit 3 OS Homo sapiens GN SF3B3 PE 1 SV 4	45.9263	13.3683	22.314	15.1757	19.0158	9.50655	47.5824	14.5496	47.9649	68.9356	24.7427	85.2103	0.64408	52.492	48.5915	31.4926	150.03	23.3054
P08294	SODE HUMAN Extracellular superoxide dismutase Cu Zn OS Homo sapiens GN SOD3 PE 1 SV 2	197.135	143.058	237.67	38.3382	149.018	103.731	219.844	344.509	295.432	432.623	119.466	556.349	79.1424	60.3083	204.371	110	182.972	135.386
Q86TJ2-3	TAD2B HUMAN Isoform 3 of Transcriptional adapter 2 beta OS Homo sapiens GN TADA2B	54.0344	275.052	712.097	96.5328	267.89	434.462	84.787	178.127	18.9599	474.061	133.137	4067.81	362.221	128.226	271.204	46.6383	0	90.0748
Q01995	TAGL HUMAN Transgelin OS Homo sapiens GN TAGLN PE 1 SV 4	23949.1	20737.3	40425.7	20203.1	21461.2	21554.3	24511.8	37686.6	25210.9	47310.1	23902.6	23340	18828.2	11645.8	39981.4	16307	33537.7	20806.9
P37802	TAGL2 HUMAN Transgelin 2 OS Homo sapiens GN TAGLN2 PE 1 SV 3	6279.1	4520.01	35285.3	7888.96	8671.04	6863.36	4218.35	5449.37	2181.98	2270.6	5699.94	20707.3	2171.92	3042.53	12147.3	5220.86	143.462	3893.65
P68363;Q6PEY2;Q13748-2;Q13748;P68366;Q9BQE3;Q71U36;Q9NY65-2;Q9NY65;Q9H853	TBA1B HUMAN Tubulin alpha 1B chain OS Homo sapiens GN TUBA1B PE 1 SV 1	2002.45	3354.94	7093.96	777.44	854.761	4846.63	4121.17	4087.39	3384.32	3770.82	1952.43	1146.98	1504.36	497.493	1598.76	925.262	3481.82	1440.62
P07437;Q13509;P04350	TBB5 HUMAN Tubulin beta chain OS Homo sapiens GN TUBB PE 1 SV 2	3514.3	3813.11	6634.66	5026.63	3573.3	2226.3	2378.96	13140	2425.34	10051.4	3127.43	4115.28	3770.87	1916.55	8222.46	3078.18	13384.6	1330.98
P05543	THBG HUMAN Thyroxine binding globulin OS Homo sapiens GN SERPINA7 PE 1 SV 2	561.512	935.398	1141.28	1312.53	3282.31	916.739	788.305	2773.11	1506.71	2385.18	617.98	1126.95	688.464	165.1	991.73	274.083	734.001	433.119
P24752	THIL HUMAN Acetyl CoA acetyltransferase mitochondrial OS Homo sapiens GN ACAT1 PE 1 SV 1	3838.06	2817.93	1742.91	1882.86	2466.64	3427.26	5392.79	2751.43	7768.82	2145.89	944.056	272.466	645.018	227.431	913.824	620.26	1834.36	577.138
P42765	THIM HUMAN 3 ketoacyl CoA thiolase mitochondrial OS Homo sapiens GN ACAA2 PE 1 SV 2	0	0	2.30352	3.02066	11.2973	0.566718	0.670205	0	0	8.62403	0.272761	1.24365	6.79592	0	0	0	0	0
P00734	THRB HUMAN Prothrombin OS Homo sapiens GN F2 PE 1 SV 2	89.6463	20.5199	5.61085	48.0265	20.6769	32.4335	12.9061	25.4963	27.7867	44.5467	49.4426	2.78482	11.6465	0.836272	74.6789	33.5844	10.1098	55.2476
Q53EQ6-2	TIGD5 HUMAN Isoform 2 of Tigger transposable element derived protein 5 OS Homo sapiens GN TIGD5	396.801	96.9345	268.782	228.947	1109.94	797.045	217.368	184.609	173.294	333.924	201.938	151.913	259.639	67.6447	498.476	98.1559	0	140.638
P29401	TKT HUMAN Transketolase OS Homo sapiens GN TKT PE 1 SV 3	54.1607	155	169.516	145.07	114.636	190.457	98.5712	664.569	104.422	398.879	145.516	66.3632	666.255	20.0577	191.315	28.4007	76.7626	49.7871
Q9Y490	TLN1 HUMAN Talin 1 OS Homo sapiens GN TLN1 PE 1 SV 3	0.405098	0	0	23.349	15.7682	0	0	0	0	27.2319	0.184898	0	0	0	0	0	0	0.146925
Q68CL5	TPGS2 HUMAN Tubulin polyglutamylase complex subunit 2 OS Homo sapiens GN TPGS2 PE 2 SV 2	145.979	700.43	431.201	277.076	1529.47	181.064	5864.65	1114.44	7051.5	3021.93	1426.35	1339.52	91.3275	102.425	229.781	113.121	607.649	2549.78
P60174;P60174-1	TPIS HUMAN Triosephosphate isomerase OS Homo sapiens GN TPI1 PE 1 SV 3	7143.01	8408.46	10893.4	6230.79	8714.41	6666.67	4999.67	14315.8	5696.84	11735.1	6506.01	11090.8	7213.87	2564.47	7329.91	3688.08	10853.7	5195.27
P07951-2;P09493-2;P67936-2;P07951-3;P06753-3;P06753-2;P67936;P09493-5;P06753;P09493-6;P09493;P09493-4	TPM2 HUMAN Isoform 2 of Tropomyosin beta chain OS Homo sapiens GN TPM2	909.553	699.16	330.447	713.655	493.796	380.277	311.641	915.992	658.334	864.554	421.136	237.063	755.583	311.134	739.045	524.48	1353.44	372.956
P07951	TPM2 HUMAN Tropomyosin beta chain OS Homo sapiens GN TPM2 PE 1 SV 1	98.359	69.2291	577.763	701.129	288.424	27.0146	19.9442	325.317	73.0154	98.0473	66.6465	2.35668	15.4901	8.68762	232.053	23.496	298.513	58.1144
P02787	TRFE HUMAN Serotransferrin OS Homo sapiens GN TF PE 1 SV 3	100.903	1246.96	288.001	1575.78	543.674	505.843	96.0895	1320.13	805.547	727.578	201.945	74.321	1673.86	72.8562	287.587	964.566	1339.17	234.518
P62328	TYB4 HUMAN Thymosin beta 4 OS Homo sapiens GN TMSB4X PE 1 SV 2	554.235	993.642	612.769	3671.83	435.819	322.351	861.254	1504.78	1226.13	2879.89	353.092	35815.7	250.76	290.708	356.663	1347.07	1138.21	475.189
P08670;P41219-2;P41219;P17661	VIME HUMAN Vimentin OS Homo sapiens GN VIM PE 1 SV 4	5334.46	4656.66	6182.25	6421.85	6207.78	4512.31	4537.96	11256.7	4809.96	10866.1	4818.38	6773.36	4913.41	2071.8	14927	3801.94	10357.4	4199.63
P18206;P18206-2	VINC HUMAN Vinculin OS Homo sapiens GN VCL PE 1 SV 4	31.6236	1.28627	4.1746	7.35333	0	8.57483	0	0	0	2.80735	0	0.972801	9.86645	0	0.364671	0	0	0
P02774;P02774-2	VTDB HUMAN Vitamin D binding protein OS Homo sapiens GN GC PE 1 SV 1	13722.2	7683.6	22959.8	6726.28	9509.89	10342.9	10063.7	22433.1	10989.6	26938.5	9372.63	19743.8	10501.6	5238.77	37535.7	9602.78	19865.2	6839.05
P04004	VTNC HUMAN Vitronectin OS Homo sapiens GN VTN PE 1 SV 1	742.063	1132.01	1039.18	1186.76	1046.81	878.939	1889.63	1903.57	1932.17	2032.83	1127.31	917.021	579.364	139.72	998.143	400.199	1336.75	1246.87
P25311	ZA2G HUMAN Zinc alpha 2 glycoprotein OS Homo sapiens GN AZGP1 PE 1 SV 2	11098.2	4031.46	13899.2	6013.44	11895.5	6872.19	15395.2	14417.6	20304.6	16788.2	11240.7	5951.81	8196.78	3267.01	15902.2	5690.5	15721	10249.2
