# Supplementary material for: Proteomic Analysis of Kidney Preservation Solutions Prior to Renal Transplantation
Source: PLoS One. 2016 Dec 30;11(12):e0168755. doi: 10.1371/journal.pone.0168755 (PMC5201308; doi:10.1371/journal.pone.0168755)
Supplement: S2 Table — Main biochemical and hematological test results of recipients during follow up period. (XLSX) [file pone.0168755.s002.xlsx]

## Sheet: Sayfa1
Receipents number	Glucose (mg/dL), Median	BUN (mg/dL), Median	Creatinine (mg/dL), Median	Na (mmol/L), Median	K (mmol/L), Median	WBC (x103/μL), Median	RBC (x106/μL), Median	HCT (%), Median	HGB (gr/dL), Median	PLT (x103/μL), Median
1	91.6	27.16	1.36	138.78	4.88	4.67	2.74	27.2	8.9	196
2	97.5	25.15	1.1	141	4.41	10.65	4.625	46.4	15.45	194
3	150	29.7	1.18	134	5.6	5.53	4.61	45.6	13.7	284
4	86.68	20.9125	0.97	139.953	4.79	5.785	3.145	31.95	10.6	179.5
5	89.5	53	4.415	138.5	4.66	6.72	3.535	33.05	10.75	125
6	132.5	21.75	0.98	141	3.97	8.025	5.675	46.65	15.1	205.5
7	81	18	1.08	139	3.8	5.54	4.92	41.5	13.9	177
8	171.5	33.4	1.365	138.5	4.74	7.52	5.675	46.8	15.15	339
9	88.5431	35.8985	3.22823	135.922	4.58832	6.215	3.055	26.8	9.2	328
10	106	24.8	1.575	139.3	4.9	2.315	4.57	40.6	13.35	119.5
11	94	19	1.18	137	4.3	7.81	4.42	40	12.9	260
12	196.5	25.3	11.26	133	5.57	16.41	2.8	28.7	9.7	198
13	82.65	39.514	1.87	138.17	4.105	2.82	2.835	25.7	8.45	125
14	97	29.5	1.235	136	4.3	7.42	3.365	36.1	12.2	175.5
15	80	18	1.41	141	4.15	7.495	3.495	38	12.6	194
16	95.0874	24.193	1.74182	140.234	4.66743	6.99	3.47	33.7	10.3	106
17	163.8	23.808	1.175	137.79	4.41	7.57	3.37	28	9.6	134
18	96	17	1.45	131	4	7.5	4.16	37.6	12.5	451
Mean	111.04	27	2.14	137.8	4.55	7.05	3.92	36.4	11.9	210
SD	35.595	9.03	2.43	2.85	0.5	3.03	0.95	7.3	2.3	90.7
Median	95.55	25	1.36	138.5	4.49916	7.2	3.52	34.8	12.3	194
Interquartile range (25% - 75%)	88,1 - 136,9	20,4- 30,6	1,16 - 1,77	136,0 - 140,0	4,14 - 4,81	5,53 - 7,63	3,13 - 4,61	28,5 - 42,5	9,7 - 13,7	131,7 - 266
